# Supplementary material for: Systematic Design of Molecularly Imprinted Polymers for Triclosan Using Design of Experiments and Molecular Dynamics Simulations
Source: Polymers (Basel). 2026 Jun 11;18(12):1459. doi: 10.3390/polym18121459 (PMC13306850; doi:10.3390/polym18121459)
Supplement: Supplementary file 1 [file polymers-18-01459-s001.zip]

Archive with 1 entries (1 files):
- polymers-4320310-supplementary.pdf
